# Supplementary material for: Percutaneous Drug Delivery to the Masticatory System: A Systematic Review and Analysis of Randomized Clinical Trials
Source: Biomedicines. 2025 Dec 17;13(12):3110. doi: 10.3390/biomedicines13123110 (PMC12731073; doi:10.3390/biomedicines13123110)
Supplement: Supplementary file 1 [file biomedicines-13-03110-s001.zip]

Archive with 2 entries (2 files):
- Supplementary File S1 - PRISMA 2020 Checklist.pdf
- Supplementary File S2 - PRISMA 2020 for Abstracts Checklist.pdf
